# Supplementary material for: Field data-based mathematical modeling by Bode equations and vector fitting algorithm for renewable energy applications
Source: PLoS One. 2018 Jan 19;13(1):e0191478. doi: 10.1371/journal.pone.0191478 (PMC5774780; doi:10.1371/journal.pone.0191478)
Supplement: S3 File — (XLSX) [file pone.0191478.s003.xlsx]

## Sheet: FranceLoadData2016-08-20
Périmètre	Date	Heures	Consommation	Prévision J-1	Prévision J	Fioul	Charbon	Gaz	Nucléaire	Eolien	Solaire	Hydraulique	Pompage	Bioénergies	Ech. physiques	Taux de Co2
France	2016-08-20	00:00:00	44834	44700	44800	133	17	3213	36542	1674	0	5406	0	736	-2936	48
France	2016-08-20	00:15:00	44025	43300	43500	133	0	2365	36878	1628	0	6309	0	740	-4080	39
France	2016-08-20	00:30:00	42173	41900	42200	133	3	1623	36578	1657	0	5550	-410	742	-3760	34
France	2016-08-20	00:45:00	40387	40700	40900	133	0	1481	36338	1608	0	4711	-410	746	-4270	33
France	2016-08-20	01:00:00	39640	39500	39600	133	-4	1401	35922	1559	0	4458	-736	742	-3888	33
France	2016-08-20	01:15:00	39608	39850	39850	132	1	1436	35981	1506	0	4030	-954	740	-3315	34
France	2016-08-20	01:30:00	39136	40200	40100	131	3	1402	35409	1469	0	3974	-954	743	-3092	34
France	2016-08-20	01:45:00	39019	39450	39750	131	6	1502	35098	1470	0	4078	-959	740	-3099	36
France	2016-08-20	02:00:00	38315	38700	39400	131	3	1479	34379	1489	0	3913	-951	744	-2923	36
France	2016-08-20	02:15:00	38456	37900	38350	132	3	1432	34278	1447	0	3830	-247	741	-3213	35
France	2016-08-20	02:30:00	37303	37100	37300	129	7	1354	33501	1462	0	3988	-255	745	-3673	35
France	2016-08-20	02:45:00	36567	36300	36600	130	7	1356	33797	1455	0	3963	-1169	744	-3767	36
France	2016-08-20	03:00:00	35893	35500	35900	129	2	1324	33740	1476	0	3796	-1153	734	-4207	35
France	2016-08-20	03:15:00	35531	35050	35400	129	5	1408	34560	1470	0	3846	-1875	746	-4806	36
France	2016-08-20	03:30:00	34936	34600	34900	129	5	1382	34387	1458	0	3797	-1890	745	-5125	36
France	2016-08-20	03:45:00	34626	34250	34600	130	1	1330	34269	1450	0	3642	-2219	742	-4767	36
France	2016-08-20	04:00:00	34254	33900	34300	130	4	1337	34314	1461	0	3664	-2390	745	-5070	36
France	2016-08-20	04:15:00	33962	33700	34050	130	5	1294	34482	1487	0	3780	-2399	746	-5619	36
France	2016-08-20	04:30:00	33779	33500	33800	130	1	1274	34330	1479	0	3734	-2397	749	-5585	36
France	2016-08-20	04:45:00	33836	33450	33650	130	8	1264	34337	1503	0	3730	-2384	743	-5552	35
France	2016-08-20	05:00:00	33768	33400	33500	130	9	1262	34390	1570	0	3766	-2397	751	-5771	35
France	2016-08-20	05:15:00	33825	33650	33850	129	9	992	34355	1646	0	3699	-2392	745	-5419	32
France	2016-08-20	05:30:00	34189	33900	34200	130	3	1238	34377	1686	0	3713	-2396	744	-5368	35
France	2016-08-20	05:45:00	34323	34050	34400	130	-1	1233	34351	1758	0	3753	-2378	741	-5318	35
France	2016-08-20	06:00:00	34643	34200	34600	130	6	1280	34676	1755	44	3843	-2367	741	-5465	35
France	2016-08-20	06:15:00	35222	34600	35000	130	6	1323	34555	1747	50	3867	-1713	740	-5483	35
France	2016-08-20	06:30:00	35109	35000	35400	129	6	1339	34625	1770	51	3877	-1713	745	-5720	35
France	2016-08-20	06:45:00	35002	34650	35050	130	6	1323	34457	1781	54	3911	-1726	739	-5673	35
France	2016-08-20	07:00:00	35073	34300	34700	131	6	1325	34313	1754	58	4086	-1730	730	-5600	35
France	2016-08-20	07:15:00	35012	34700	35100	131	6	1307	34327	1757	110	4105	-1312	732	-6151	34
France	2016-08-20	07:30:00	35499	35100	35500	129	5	1348	34479	1753	167	4219	-1301	727	-6027	34
France	2016-08-20	07:45:00	35940	35700	36000	130	6	1352	34543	1733	219	4327	-950	726	-6146	34
France	2016-08-20	08:00:00	36502	36300	36500	131	4	1424	34543	1732	272	4440	-951	729	-5822	34
France	2016-08-20	08:15:00	37444	37000	37300	131	2	1407	34818	1708	376	4551	-542	727	-5734	33
France	2016-08-20	08:30:00	38137	37700	38100	130	2	1427	35369	1647	502	4735	-536	724	-5863	33
France	2016-08-20	08:45:00	38688	38550	38850	132	8	1416	35326	1697	606	4959	-543	724	-5637	33
France	2016-08-20	09:00:00	39580	39400	39600	133	4	1471	35420	1754	765	4871	-533	725	-5030	33
France	2016-08-20	09:15:00	40539	40200	40350	132	6	1552	35520	1806	924	5384	-540	732	-4977	33
France	2016-08-20	09:30:00	41050	41000	41100	132	0	1550	35547	1835	1077	5407	-388	738	-4848	33
France	2016-08-20	09:45:00	41297	41550	41650	131	1	1529	35347	1955	1166	5269	-164	722	-4659	32
France	2016-08-20	10:00:00	41972	42100	42200	132	-3	1540	35430	2001	1294	5478	-4	722	-4618	32
France	2016-08-20	10:15:00	42322	42500	42450	132	-10	1435	35333	2200	1437	5020	0	724	-3949	31
France	2016-08-20	10:30:00	42719	42900	42700	131	0	1436	35333	2355	1506	5055	-36	720	-3781	31
France	2016-08-20	10:45:00	43147	43150	43150	132	-2	1425	35251	2497	1682	4995	-51	722	-3504	31
France	2016-08-20	11:00:00	43318	43400	43600	131	4	1419	35194	2594	1771	4959	-205	724	-3273	31
France	2016-08-20	11:15:00	43478	43650	43750	132	-7	1385	35112	2598	1896	4562	-175	719	-2744	31
France	2016-08-20	11:30:00	43892	43900	43900	131	2	1375	35051	2826	2041	4452	-173	719	-2532	30
France	2016-08-20	11:45:00	44049	44550	44350	131	12	1409	35340	2990	2018	4472	-169	722	-2876	31
France	2016-08-20	12:00:00	44477	45200	44800	131	1	1382	35147	3076	2142	4447	-166	722	-2405	30
France	2016-08-20	12:15:00	44681	44950	44650	131	-1	1332	35204	3111	2250	4349	-157	727	-2265	30
France	2016-08-20	12:30:00	45095	44700	44500	131	-10	1354	35239	3261	2366	4343	-359	726	-1956	30
France	2016-08-20	12:45:00	46053	45650	45450	131	-8	1401	35310	3432	2477	4552	-364	723	-1601	30
France	2016-08-20	13:00:00	45121	46600	46400	131	0	1307	35046	3630	2556	4390	-523	725	-2141	29
France	2016-08-20	13:15:00	44648	45400	45050	132	-3	1294	34511	3724	2629	4326	-739	724	-1950	30
France	2016-08-20	13:30:00	43713	44200	43700	131	8	1289	34051	3838	2567	4289	-741	724	-2443	30
France	2016-08-20	13:45:00	43317	44000	43250	131	10	1303	33951	3951	2588	4104	-1547	724	-1898	31
France	2016-08-20	14:00:00	42860	43800	42800	132	8	1360	34314	3909	2551	4050	-1764	728	-2428	31
France	2016-08-20	14:15:00	42891	44000	43100	131	8	1448	34696	4027	2607	3987	-2240	724	-2497	32
France	2016-08-20	14:30:00	42793	44200	43400	131	11	1370	34288	4070	2719	3889	-2239	728	-2174	32
France	2016-08-20	14:45:00	42207	43450	42700	131	13	1388	34336	4071	2513	3734	-2562	729	-2146	32
France	2016-08-20	15:00:00	41750	42700	42000	131	13	1372	34392	3970	2563	3809	-2553	724	-2671	32
France	2016-08-20	15:15:00	41649	42350	41700	131	8	1392	34507	4098	2585	3780	-2474	727	-3105	32
France	2016-08-20	15:30:00	41303	42000	41400	134	8	1390	34466	4104	2492	3915	-2480	726	-3452	32
France	2016-08-20	15:45:00	40730	41650	41050	133	1	1349	34199	4219	2354	3926	-2479	719	-3691	32
France	2016-08-20	16:00:00	40504	41300	40700	133	-5	1352	34342	4226	2508	3969	-2461	716	-4276	31
France	2016-08-20	16:15:00	40087	41100	40450	134	-3	1174	34318	4050	2424	4462	-1358	727	-5841	29
France	2016-08-20	16:30:00	39680	40900	40200	132	-7	1176	34119	3962	2292	4361	-1360	728	-5723	29
France	2016-08-20	16:45:00	39497	40550	40000	133	-6	1179	34238	4002	2076	4434	-1353	727	-5933	29
France	2016-08-20	17:00:00	39333	40200	39800	133	-3	1196	34384	4112	2053	4386	-1365	730	-6293	29
France	2016-08-20	17:15:00	39635	40350	39900	134	3	1404	34304	4230	1972	4610	-750	729	-7001	31
France	2016-08-20	17:30:00	39426	40500	40000	133	2	1430	34442	4035	1851	4599	-426	731	-7371	31
France	2016-08-20	17:45:00	39541	40750	40300	134	2	1406	34729	4041	1621	4851	-435	731	-7539	31
France	2016-08-20	18:00:00	39792	41000	40600	133	2	1441	34903	4244	1533	4967	-429	726	-7728	31
France	2016-08-20	18:15:00	40090	41150	40850	133	2	1530	35216	4229	1350	5331	-435	728	-7994	31
France	2016-08-20	18:30:00	40413	41300	41100	133	-1	1526	35698	4222	1189	5292	-427	731	-7950	31
France	2016-08-20	18:45:00	40659	41450	41300	133	1	1539	35656	4410	940	5658	-413	735	-8000	31
France	2016-08-20	19:00:00	41000	41600	41500	133	1	1544	35645	4447	830	5797	-413	734	-7718	31
France	2016-08-20	19:15:00	40575	41500	41350	133	-2	1512	35622	4427	651	5727	-413	733	-7815	31
France	2016-08-20	19:30:00	40855	41400	41200	133	1	1543	35826	4461	535	5846	-413	735	-7812	31
France	2016-08-20	19:45:00	40401	41150	41000	133	10	1570	35912	4156	380	6007	-413	734	-8088	31
France	2016-08-20	20:00:00	40512	40900	40800	133	8	1573	35991	4091	251	6049	-413	733	-7904	32
France	2016-08-20	20:15:00	39760	40350	40250	133	9	1627	36077	3636	180	6010	-413	734	-8233	32
France	2016-08-20	20:30:00	39499	39800	39700	133	9	1564	35937	3549	142	5922	0	733	-8490	32
France	2016-08-20	20:45:00	39640	40050	40000	134	5	1531	35884	3516	103	5967	0	737	-8237	32
France	2016-08-20	21:00:00	40259	40300	40300	134	9	1531	35869	3564	63	5916	0	737	-7564	32
France	2016-08-20	21:15:00	41034	40950	40950	134	9	1676	36006	3349	57	6060	-225	738	-6770	33
France	2016-08-20	21:30:00	40885	41600	41600	134	9	1667	36032	3273	66	6134	-408	737	-6759	33
France	2016-08-20	21:45:00	40725	41050	41050	134	9	1664	35766	3270	57	6238	-408	739	-6744	33
France	2016-08-20	22:00:00	40349	40500	40500	133	9	1659	35519	3225	51	6073	-408	740	-6652	33
France	2016-08-20	22:15:00	40737	41200	41200	132	10	1465	35076	3289	0	5451	-408	736	-5062	32
France	2016-08-20	22:30:00	41220	41900	41900	132	6	1523	35051	3405	0	5505	-408	734	-4779	33
France	2016-08-20	22:45:00	43991	43100	43100	132	6	1661	35685	3482	0	6093	-8	734	-3853	33
France	2016-08-20	23:00:00	43258	44300	44300	132	9	1610	35288	3481	0	5849	-29	734	-3867	33
France	2016-08-20	23:15:00	43502	43950	43950	132	8	1632	35286	3656	0	5093	-234	738	-2863	34
France	2016-08-20	23:30:00	42691	43600	43600	132	7	1565	34768	3665	0	4917	-377	740	-2785	34
France	2016-08-20	23:45:00	43156	42750	42750	131	6	1559	34959	3609	0	4960	-362	740	-2494	33
RTE ne pourra être tenu responsable de l'usage qui pourrait être fait des données mises à disposition, ni en cas de prévisions qui se révèleraient imprécises.
