# Supplementary material for: Field data-based mathematical modeling by Bode equations and vector fitting algorithm for renewable energy applications
Source: PLoS One. 2018 Jan 19;13(1):e0191478. doi: 10.1371/journal.pone.0191478 (PMC5774780; doi:10.1371/journal.pone.0191478)
Supplement: S4 File — (XLS) [file pone.0191478.s004.xls]

## Sheet: SolarForecasts
Period: 31/07/2016 to 08/08/2016
Monitored selection: Belgium
DateTime	Day-Ahead forecast [MW]	Intraday forecast [MW]	Real-time Upscaled Measurement [MW]	Corrected Upscaled Measurement [MW]	Monitored Capacity [MWp]
31/07/2016 18:00	821.5	941.74	1065.11	1094.14	2952.78
31/07/2016 18:15	747.07	842.41	949.94	955.67	2952.78
31/07/2016 18:30	658.45	730.17	815.6	831.82	2952.78
31/07/2016 18:45	560.64	612.93	675.19	722.44	2952.78
31/07/2016 19:00	464.94	499.91	550.13	601.09	2952.78
31/07/2016 19:15	372.85	391.15	431.64	476.77	2952.78
31/07/2016 19:30	285.89	290.17	320.74	359.33	2952.78
31/07/2016 19:45	214.48	210.56	233.35	271.27	2952.78
31/07/2016 20:00	159.76	153.46	170.32	193.39	2952.78
31/07/2016 20:15	115.59	111.9	126.46	127.18	2952.78
31/07/2016 20:30	77.34	77.34	87.59	77.71	2952.78
31/07/2016 20:45	47.12	49.08	54.95	40.05	2952.78
31/07/2016 21:00	23.29	25.04	27.33	13.61	2952.78
31/07/2016 21:15	5.9	6.48	6.78	1.48	2952.78
31/07/2016 21:30	0	0	0	0	2952.78
31/07/2016 21:45	0	0	0	0	2952.78
31/07/2016 22:00	0	0	0	0	2952.78
31/07/2016 22:15	0	0	0	0	2952.78
31/07/2016 22:30	0	0	0	0	2952.78
31/07/2016 22:45	0	0	0	0	2952.78
31/07/2016 23:00	0	0	0	0	2952.78
31/07/2016 23:15	0	0	0	0	2952.78
31/07/2016 23:30	0	0	0	0	2952.78
31/07/2016 23:45	0	0	0	0	2952.78
01/08/2016 00:00	0	0	0	0	2952.78
01/08/2016 00:15	0	0	0	0	2952.78
01/08/2016 00:30	0	0	0	0	2952.78
01/08/2016 00:45	0	0	0	0	2952.78
01/08/2016 01:00	0	0	0	0	2952.78
01/08/2016 01:15	0	0	0	0	2952.78
01/08/2016 01:30	0	0	0	0	2952.78
01/08/2016 01:45	0	0	0	0	2952.78
01/08/2016 02:00	0	0	0	0	2952.78
01/08/2016 02:15	0	0	0	0	2952.78
01/08/2016 02:30	0	0	0	0	2952.78
01/08/2016 02:45	0	0	0	0	2952.78
01/08/2016 03:00	0	0	0	0	2952.78
01/08/2016 03:15	0	0	0	0	2952.78
01/08/2016 03:30	0	0	0	0	2952.78
01/08/2016 03:45	0	0	0	0	2952.78
01/08/2016 04:00	0	0	0	0	2952.78
01/08/2016 04:15	0	0	0	0	2952.78
01/08/2016 04:30	0	0	0	0	2952.78
01/08/2016 04:45	0	0	0	0	2952.78
01/08/2016 05:00	0	0	0	0	2952.78
01/08/2016 05:15	0	0	0	0	2952.78
01/08/2016 05:30	0	0	0	0	2952.78
01/08/2016 05:45	0	0	0	0	2952.78
01/08/2016 06:00	0.99	0	1.11	0	2952.78
01/08/2016 06:15	12.65	2.58	13.48	2.58	2952.78
01/08/2016 06:30	36.27	18.17	37.97	18.17	2952.78
01/08/2016 06:45	66.23	46.84	68.3	46.84	2952.78
01/08/2016 07:00	108.73	99.17	91.46	99.17	2952.78
01/08/2016 07:15	166.82	152.93	143.4	152.93	2952.78
01/08/2016 07:30	235.74	231.11	213.22	231.11	2952.78
01/08/2016 07:45	316.03	317.59	298.04	317.55	2952.78
01/08/2016 08:00	408.5	408.63	404.75	402.83	2952.78
01/08/2016 08:15	505.81	488.36	507.38	484.91	2952.78
01/08/2016 08:30	607.77	611.17	612.22	606.8	2952.78
01/08/2016 08:45	712.9	647.51	713.83	645.31	2952.78
01/08/2016 09:00	816.58	779.66	822.31	755.54	2952.78
01/08/2016 09:15	917.96	906.96	892.59	914.9	2952.78
01/08/2016 09:30	1011.69	999.67	975.6	1050.32	2952.78
01/08/2016 09:45	1096.64	1078.73	1078.73	1176.09	2952.78
01/08/2016 10:00	1173.44	1146.42	1137.03	1227.93	2952.78
01/08/2016 10:15	1241.44	1203.13	1224.29	1305	2952.78
01/08/2016 10:30	1300.29	1250.3	1326.47	1389	2952.78
01/08/2016 10:45	1351.44	1288.46	1375.01	1431.03	2952.78
01/08/2016 11:00	1395.61	1319.11	1419.28	1392.83	2952.78
01/08/2016 11:15	1433.26	1341.48	1448.73	1409.87	2952.78
01/08/2016 11:30	1464.91	1355.08	1471	1416.89	2952.78
01/08/2016 11:45	1490.37	1360.48	1458.77	1428.66	2952.78
01/08/2016 12:00	1509.14	1359.7	1435.58	1531.27	2952.78
01/08/2016 12:15	1520.31	1352.82	1418.01	1390.71	2952.78
01/08/2016 12:30	1523.93	1340.81	1436.24	1380.01	2952.78
01/08/2016 12:45	1519.44	1323.65	1410.41	1361.41	2952.78
01/08/2016 13:00	1508.06	1302.13	1378.89	1340.73	2952.78
01/08/2016 13:15	1493.75	1281.41	1353.25	1445.94	2952.78
01/08/2016 13:30	1476.66	1259.49	1291.17	1421.23	2952.78
01/08/2016 13:45	1455.46	1234.53	1294.01	1387.89	2952.78
01/08/2016 14:00	1430.29	1206.04	1307.65	1372.06	2952.78
01/08/2016 14:15	1401.99	1172.37	1301.3	1369.57	2952.78
01/08/2016 14:30	1370.36	1134.44	1280.73	1276.84	2952.78
01/08/2016 14:45	1336.07	1092.8	1238.07	1303.12	2952.78
01/08/2016 15:00	1298.08	1048.97	1196.85	1363.31	2952.78
01/08/2016 15:15	1256.95	1001.49	1159.58	1230.22	2952.78
01/08/2016 15:30	1212.91	956.45	1133.98	1172.12	2952.78
01/08/2016 15:45	1166.61	917.93	1095.28	1142.73	2952.78
01/08/2016 16:00	1117.42	880.31	1065.56	1120.14	2952.78
01/08/2016 16:15	1063.31	841.64	1027.22	1011.26	2952.78
01/08/2016 16:30	1004.16	801.6	973.03	903.42	2952.78
01/08/2016 16:45	941.7	759.48	914.38	806.55	2952.78
01/08/2016 17:00	877.11	715.51	833.28	723.25	2952.78
01/08/2016 17:15	811.5	670.31	757.09	639.25	2952.78
01/08/2016 17:30	745.44	623.69	666.34	546.81	2952.78
01/08/2016 17:45	679.43	574.95	584.88	482.05	2952.78
01/08/2016 18:00	614.1	524.7	504.18	436.48	2952.78
01/08/2016 18:15	548.51	473.77	435.54	379.54	2952.78
01/08/2016 18:30	484.07	423.44	376.32	336.15	2952.78
01/08/2016 18:45	422.55	374.29	322.91	298.48	2952.78
01/08/2016 19:00	361.79	325.4	275.84	255.8	2952.78
01/08/2016 19:15	302.37	275.91	231.28	215.96	2952.78
01/08/2016 19:30	247.04	227.33	189.79	174.53	2952.78
01/08/2016 19:45	197.19	180.4	150.99	132.56	2952.78
01/08/2016 20:00	149.48	134.18	113.42	87.25	2952.78
01/08/2016 20:15	103.11	90.83	78.31	61.83	2952.78
01/08/2016 20:30	64.13	56.09	49.47	35.4	2952.78
01/08/2016 20:45	35.85	31.45	28.57	12.53	2952.78
01/08/2016 21:00	15.02	13.13	12.21	3.1	2952.78
01/08/2016 21:15	2.92	2.56	2.26	0.16	2952.78
01/08/2016 21:30	0	0	0	0	2952.78
01/08/2016 21:45	0	0	0	0	2952.78
01/08/2016 22:00	0	0	0	0	2952.78
01/08/2016 22:15	0	0	0	0	2952.78
01/08/2016 22:30	0	0	0	0	2952.78
01/08/2016 22:45	0	0	0	0	2952.78
01/08/2016 23:00	0	0	0	0	2952.78
01/08/2016 23:15	0	0	0	0	2952.78
01/08/2016 23:30	0	0	0	0	2952.78
01/08/2016 23:45	0	0	0	0	2952.78
02/08/2016 00:00	0	0	0	0	2952.78
02/08/2016 00:15	0	0	0	0	2952.78
02/08/2016 00:30	0	0	0	0	2952.78
02/08/2016 00:45	0	0	0	0	2952.78
02/08/2016 01:00	0	0	0	0	2952.78
02/08/2016 01:15	0	0	0	0	2952.78
02/08/2016 01:30	0	0	0	0	2952.78
02/08/2016 01:45	0	0	0	0	2952.78
02/08/2016 02:00	0	0	0	0	2952.78
02/08/2016 02:15	0	0	0	0	2952.78
02/08/2016 02:30	0	0	0	0	2952.78
02/08/2016 02:45	0	0	0	0	2952.78
02/08/2016 03:00	0	0	0	0	2952.78
02/08/2016 03:15	0	0	0	0	2952.78
02/08/2016 03:30	0	0	0	0	2952.78
02/08/2016 03:45	0	0	0	0	2952.78
02/08/2016 04:00	0	0	0	0	2952.78
02/08/2016 04:15	0	0	0	0	2952.78
02/08/2016 04:30	0	0	0	0	2952.78
02/08/2016 04:45	0	0	0	0	2952.78
02/08/2016 05:00	0	0	0	0	2952.78
02/08/2016 05:15	0	0	0	0	2952.78
02/08/2016 05:30	0	0	0	0	2952.78
02/08/2016 05:45	0	0	0	0	2952.78
02/08/2016 06:00	0.08	0	0.09	0	2952.78
02/08/2016 06:15	1.32	0.83	1.4	0.83	2952.78
02/08/2016 06:30	4.16	6.15	4.49	6.15	2952.78
02/08/2016 06:45	7.92	13.9	8.54	13.9	2952.78
02/08/2016 07:00	12.37	25.75	13.58	25.75	2952.78
02/08/2016 07:15	17.51	35.99	22.56	35.99	2952.78
02/08/2016 07:30	23.32	49.12	33.29	49.12	2952.78
02/08/2016 07:45	29.75	74.51	46.96	74.5	2952.78
02/08/2016 08:00	36.8	89.26	59.97	88.66	2952.78
02/08/2016 08:15	44.2	107.62	99.55	107.16	2952.78
02/08/2016 08:30	51.75	131.53	116.28	130.96	2952.78
02/08/2016 08:45	59.65	153.77	137.82	153.79	2952.78
02/08/2016 09:00	67.48	179.95	158.3	177.97	2952.78
02/08/2016 09:15	75.45	203.32	188.62	221.62	2952.78
02/08/2016 09:30	84.01	218.85	210.94	245.04	2952.78
02/08/2016 09:45	93.03	230.87	230.87	271.86	2952.78
02/08/2016 10:00	102.34	241.91	254.13	305.92	2952.78
02/08/2016 10:15	112.01	251	276.89	323.55	2952.78
02/08/2016 10:30	122.12	257.76	303.75	352.9	2952.78
02/08/2016 10:45	132.5	263.54	321.38	402.98	2952.78
02/08/2016 11:00	142.77	267.08	339.52	428.92	2952.78
02/08/2016 11:15	152.48	270.55	339.57	456.97	2952.78
02/08/2016 11:30	161.58	272.54	348.94	467.17	2952.78
02/08/2016 11:45	170.03	274.38	415.31	471.99	2952.78
02/08/2016 12:00	177.59	274.75	437.88	475.39	2952.78
02/08/2016 12:15	183.8	276.16	448.99	475.22	2952.78
02/08/2016 12:30	188.22	274.38	454.3	497.87	2952.78
02/08/2016 12:45	191.91	273.84	454.88	532.05	2952.78
02/08/2016 13:00	195.46	271.46	458.48	520.14	2952.78
02/08/2016 13:15	198.93	270.27	466.26	508.8	2952.78
02/08/2016 13:30	202.23	267.96	470.51	538.75	2952.78
02/08/2016 13:45	204.67	263.07	477.61	506.68	2952.78
02/08/2016 14:00	206.31	257.08	481.62	486.01	2952.78
02/08/2016 14:15	207.22	251.2	464.93	499.92	2952.78
02/08/2016 14:30	207.26	243.88	454.89	525.39	2952.78
02/08/2016 14:45	206.4	235.54	446.53	491.38	2952.78
02/08/2016 15:00	204.71	226.53	436.96	470.7	2952.78
02/08/2016 15:15	202.21	213.95	419.8	462.65	2952.78
02/08/2016 15:30	198.18	200.64	398.94	463.25	2952.78
02/08/2016 15:45	191.82	187.25	377.9	422.51	2952.78
02/08/2016 16:00	183.99	173.77	353.44	413.81	2952.78
02/08/2016 16:15	175.93	160.06	327.1	393.92	2952.78
02/08/2016 16:30	167.61	146.6	307.85	372.61	2952.78
02/08/2016 16:45	158.76	133.79	288.06	318.56	2952.78
02/08/2016 17:00	149.33	121.14	262.91	269.26	2952.78
02/08/2016 17:15	139.21	111.11	241.04	251.9	2952.78
02/08/2016 17:30	128.57	100.97	214.42	218.23	2952.78
02/08/2016 17:45	117.63	88.43	175.06	213.97	2952.78
02/08/2016 18:00	106.48	76.17	146.69	190.36	2952.78
02/08/2016 18:15	95.46	67	126.59	173.94	2952.78
02/08/2016 18:30	84.8	58.11	112.45	153.85	2952.78
02/08/2016 18:45	74.46	50	97.44	131.33	2952.78
02/08/2016 19:00	64.13	42.59	86.68	115.25	2952.78
02/08/2016 19:15	54.01	35.58	72.49	100.07	2952.78
02/08/2016 19:30	44.14	28.95	59.7	81.42	2952.78
02/08/2016 19:45	34.63	22.94	47.07	52.35	2952.78
02/08/2016 20:00	25.85	17.59	35.11	39.68	2952.78
02/08/2016 20:15	18.19	12.75	23.76	26.48	2952.78
02/08/2016 20:30	11.84	8.44	14.32	10.95	2952.78
02/08/2016 20:45	6.68	4.79	7.13	2.48	2952.78
02/08/2016 21:00	2.63	1.9	2.3	0.4	2952.78
02/08/2016 21:15	0.45	0.33	0.33	0.09	2952.78
02/08/2016 21:30	0	0	0	0	2952.78
02/08/2016 21:45	0	0	0	0	2952.78
02/08/2016 22:00	0	0	0	0	2952.78
02/08/2016 22:15	0	0	0	0	2952.78
02/08/2016 22:30	0	0	0	0	2952.78
02/08/2016 22:45	0	0	0	0	2952.78
02/08/2016 23:00	0	0	0	0	2952.78
02/08/2016 23:15	0	0	0	0	2952.78
02/08/2016 23:30	0	0	0	0	2952.78
02/08/2016 23:45	0	0	0	0	2952.78
03/08/2016 00:00	0	0	0	0	2952.78
03/08/2016 00:15	0	0	0	0	2952.78
03/08/2016 00:30	0	0	0	0	2952.78
03/08/2016 00:45	0	0	0	0	2952.78
03/08/2016 01:00	0	0	0	0	2952.78
03/08/2016 01:15	0	0	0	0	2952.78
03/08/2016 01:30	0	0	0	0	2952.78
03/08/2016 01:45	0	0	0	0	2952.78
03/08/2016 02:00	0	0	0	0	2952.78
03/08/2016 02:15	0	0	0	0	2952.78
03/08/2016 02:30	0	0	0	0	2952.78
03/08/2016 02:45	0	0	0	0	2952.78
03/08/2016 03:00	0	0	0	0	2952.78
03/08/2016 03:15	0	0	0	0	2952.78
03/08/2016 03:30	0	0	0	0	2952.78
03/08/2016 03:45	0	0	0	0	2952.78
03/08/2016 04:00	0	0	0	0	2952.78
03/08/2016 04:15	0	0	0	0	2952.78
03/08/2016 04:30	0	0	0	0	2952.78
03/08/2016 04:45	0	0	0	0	2952.78
03/08/2016 05:00	0	0	0	0	2952.78
03/08/2016 05:15	0	0	0	0	2952.78
03/08/2016 05:30	0	0	0	0	2952.78
03/08/2016 05:45	0	0	0	0	2952.78
03/08/2016 06:00	0.05	0	0.04	0	2952.78
03/08/2016 06:15	1.77	0.03	1.44	0.03	2952.78
03/08/2016 06:30	6.22	1.28	5.1	1.28	2952.78
03/08/2016 06:45	12.49	6.71	10.24	6.71	2952.78
03/08/2016 07:00	20.1	18.33	13.01	18.34	2952.78
03/08/2016 07:15	28.87	29.51	19.63	29.51	2952.78
03/08/2016 07:30	38.76	43.97	31.15	43.97	2952.78
03/08/2016 07:45	50.02	63.71	46.29	63.52	2952.78
03/08/2016 08:00	62.79	87.38	65.68	87.33	2952.78
03/08/2016 08:15	76.86	96.78	87.17	96.91	2952.78
03/08/2016 08:30	92.23	124.63	111.84	125.19	2952.78
03/08/2016 08:45	108.29	147.68	130.18	147.05	2952.78
03/08/2016 09:00	124.36	176.31	168.94	176.35	2952.78
03/08/2016 09:15	140.25	203.37	206.31	193.5	2952.78
03/08/2016 09:30	157.12	231.24	233	226.81	2952.78
03/08/2016 09:45	174.92	253.58	253.58	243.77	2952.78
03/08/2016 10:00	192.21	276.09	268.77	256.36	2952.78
03/08/2016 10:15	208.75	293.45	287.54	265.7	2952.78
03/08/2016 10:30	224.54	309.16	299.55	271.14	2952.78
03/08/2016 10:45	239.65	321.42	312.25	274.07	2952.78
03/08/2016 11:00	254.15	331.61	320.1	258.48	2952.78
03/08/2016 11:15	268.02	342.06	311.64	276.92	2952.78
03/08/2016 11:30	281.35	350.9	310.36	291.99	2952.78
03/08/2016 11:45	293.92	357.25	304.11	275.45	2952.78
03/08/2016 12:00	305.53	361.34	304.35	280.62	2952.78
03/08/2016 12:15	315.96	363.06	294.59	309.87	2952.78
03/08/2016 12:30	322.35	364.32	295.84	331.84	2952.78
03/08/2016 12:45	325.02	366.84	301.49	363.84	2952.78
03/08/2016 13:00	326.71	369.65	320.87	421.98	2952.78
03/08/2016 13:15	326.81	371.42	334.53	438.55	2952.78
03/08/2016 13:30	325.34	371.67	356.57	457.73	2952.78
03/08/2016 13:45	322.61	373.06	381.32	493.24	2952.78
03/08/2016 14:00	318.82	372.18	401.47	469.79	2952.78
03/08/2016 14:15	314.32	373.83	427.61	486.47	2952.78
03/08/2016 14:30	309.19	372.85	443.32	435.43	2952.78
03/08/2016 14:45	303.02	371.1	447	409.08	2952.78
03/08/2016 15:00	295.78	367.52	435.64	419.03	2952.78
03/08/2016 15:15	288.03	364.47	413.3	396.93	2952.78
03/08/2016 15:30	284.5	359.37	401.87	374.38	2952.78
03/08/2016 15:45	286.06	353.66	384.65	355.82	2952.78
03/08/2016 16:00	287.51	347.33	369.43	369.11	2952.78
03/08/2016 16:15	287.02	340.86	353.91	362.87	2952.78
03/08/2016 16:30	284.17	334.42	338.8	382.56	2952.78
03/08/2016 16:45	279.08	326.84	327.16	353.31	2952.78
03/08/2016 17:00	272.25	317.49	319.42	331.18	2952.78
03/08/2016 17:15	263.7	303.83	308.69	307.23	2952.78
03/08/2016 17:30	253.3	288.41	298.08	278.35	2952.78
03/08/2016 17:45	240.93	272.15	281.33	256.1	2952.78
03/08/2016 18:00	226.77	254	254.84	235.15	2952.78
03/08/2016 18:15	211.01	237.79	229.63	250.22	2952.78
03/08/2016 18:30	192.09	218.32	209.73	216.95	2952.78
03/08/2016 18:45	169.98	193.33	186.71	211.82	2952.78
03/08/2016 19:00	146.78	167.12	163.03	220.25	2952.78
03/08/2016 19:15	123.34	145.18	146.24	211.14	2952.78
03/08/2016 19:30	99.59	122.26	130.67	196.96	2952.78
03/08/2016 19:45	76.85	91.95	103.05	184.03	2952.78
03/08/2016 20:00	56.38	64.7	80.32	152.83	2952.78
03/08/2016 20:15	38.94	42.53	57.23	130.57	2952.78
03/08/2016 20:30	24.7	25.71	36.46	85.73	2952.78
03/08/2016 20:45	13.57	14.15	20.99	49.95	2952.78
03/08/2016 21:00	5.16	5.41	8.32	22.61	2952.78
03/08/2016 21:15	0.78	0.84	1.17	8.22	2952.78
03/08/2016 21:30	0	0	0	0	2952.78
03/08/2016 21:45	0	0	0	0	2952.78
03/08/2016 22:00	0	0	0	0	2952.78
03/08/2016 22:15	0	0	0	0	2952.78
03/08/2016 22:30	0	0	0	0	2952.78
03/08/2016 22:45	0	0	0	0	2952.78
03/08/2016 23:00	0	0	0	0	2952.78
03/08/2016 23:15	0	0	0	0	2952.78
03/08/2016 23:30	0	0	0	0	2952.78
03/08/2016 23:45	0	0	0	0	2952.78
04/08/2016 00:00	0	0	0	0	2952.78
04/08/2016 00:15	0	0	0	0	2952.78
04/08/2016 00:30	0	0	0	0	2952.78
04/08/2016 00:45	0	0	0	0	2952.78
04/08/2016 01:00	0	0	0	0	2952.78
04/08/2016 01:15	0	0	0	0	2952.78
04/08/2016 01:30	0	0	0	0	2952.78
04/08/2016 01:45	0	0	0	0	2952.78
04/08/2016 02:00	0	0	0	0	2952.78
04/08/2016 02:15	0	0	0	0	2952.78
04/08/2016 02:30	0	0	0	0	2952.78
04/08/2016 02:45	0	0	0	0	2952.78
04/08/2016 03:00	0	0	0	0	2952.78
04/08/2016 03:15	0	0	0	0	2952.78
04/08/2016 03:30	0	0	0	0	2952.78
04/08/2016 03:45	0	0	0	0	2952.78
04/08/2016 04:00	0	0	0	0	2952.78
04/08/2016 04:15	0	0	0	0	2952.78
04/08/2016 04:30	0	0	0	0	2952.78
04/08/2016 04:45	0	0	0	0	2952.78
04/08/2016 05:00	0	0	0	0	2952.78
04/08/2016 05:15	0	0	0	0	2952.78
04/08/2016 05:30	0	0	0	0	2952.78
04/08/2016 05:45	0	0	0	0	2952.78
04/08/2016 06:00	0.04	0	0.04	0	2952.78
04/08/2016 06:15	6.21	0.72	5.58	0.72	2952.78
04/08/2016 06:30	23.23	28.06	21.12	28.06	2952.78
04/08/2016 06:45	47.57	56.14	44.62	56.15	2952.78
04/08/2016 07:00	82.25	90.15	82.53	90.16	2952.78
04/08/2016 07:15	130.86	133.88	136.22	133.9	2952.78
04/08/2016 07:30	186.35	198.71	190.87	198.74	2952.78
04/08/2016 07:45	245.52	258.04	245.47	258.07	2952.78
04/08/2016 08:00	310	298.12	306.21	296.38	2952.78
04/08/2016 08:15	376.68	358.19	366.35	358.2	2952.78
04/08/2016 08:30	444.25	425.49	427.26	426.76	2952.78
04/08/2016 08:45	514.56	532.91	492.39	528.67	2952.78
04/08/2016 09:00	585.68	615.99	551.91	608.48	2952.78
04/08/2016 09:15	654.22	673.65	673.24	641.36	2952.78
04/08/2016 09:30	717.14	743.59	747.3	612.92	2952.78
04/08/2016 09:45	774.43	793.64	793.64	611.75	2952.78
04/08/2016 10:00	828.1	837.21	802.26	634.65	2952.78
04/08/2016 10:15	878.45	878.77	792.39	710	2952.78
04/08/2016 10:30	925.1	913.55	786.56	745.05	2952.78
04/08/2016 10:45	967.91	941.61	780.98	731.93	2952.78
04/08/2016 11:00	1007.4	965.06	800.35	742.47	2952.78
04/08/2016 11:15	1045.63	990.05	822.9	745.09	2952.78
04/08/2016 11:30	1081.73	1009.82	844.49	805.1	2952.78
04/08/2016 11:45	1113.12	1023.94	835.09	812.66	2952.78
04/08/2016 12:00	1139.55	1034.77	841.8	812.32	2952.78
04/08/2016 12:15	1157.88	1044.33	850.81	811.53	2952.78
04/08/2016 12:30	1168.55	1056.76	867.92	871.93	2952.78
04/08/2016 12:45	1173.24	1067.18	877.37	936.12	2952.78
04/08/2016 13:00	1172.06	1076.08	898.16	948.62	2952.78
04/08/2016 13:15	1165.77	1083.08	937.85	964.14	2952.78
04/08/2016 13:30	1156.48	1086.62	967.88	1059.51	2952.78
04/08/2016 13:45	1145.64	1093.27	1008.89	1006.34	2952.78
04/08/2016 14:00	1131.53	1097.06	1048.06	1103.2	2952.78
04/08/2016 14:15	1113.88	1094.67	1048.76	1142	2952.78
04/08/2016 14:30	1092.95	1087.84	1068.94	1175.35	2952.78
04/08/2016 14:45	1069.63	1072.83	1085.56	1276.66	2952.78
04/08/2016 15:00	1043.45	1054.25	1085.43	1226.61	2952.78
04/08/2016 15:15	1013.91	1039.48	1133.35	1226.22	2952.78
04/08/2016 15:30	980.03	1018.98	1152.78	1149.06	2952.78
04/08/2016 15:45	943	996.03	1145.67	1169.4	2952.78
04/08/2016 16:00	904.18	970.6	1123.94	1117.31	2952.78
04/08/2016 16:15	864.47	939.03	1073.22	1014.45	2952.78
04/08/2016 16:30	823.24	901.76	1021.94	929.98	2952.78
04/08/2016 16:45	778.59	861.27	956.28	959.27	2952.78
04/08/2016 17:00	731.14	816.89	889.72	1052.69	2952.78
04/08/2016 17:15	682.02	767.53	824.82	1022.04	2952.78
04/08/2016 17:30	631.33	713.03	790.39	953.42	2952.78
04/08/2016 17:45	578.5	654.19	753.16	883.96	2952.78
04/08/2016 18:00	524.8	592.99	727.24	819.32	2952.78
04/08/2016 18:15	471.47	531.26	675.47	747.56	2952.78
04/08/2016 18:30	419.05	469.12	601.28	672.85	2952.78
04/08/2016 18:45	366.68	405.48	523.13	580.3	2952.78
04/08/2016 19:00	314.77	342.09	442.97	509.85	2952.78
04/08/2016 19:15	263.26	281.58	362.81	427.18	2952.78
04/08/2016 19:30	212.41	223.61	289.28	349.65	2952.78
04/08/2016 19:45	165.59	171.72	224.87	274.05	2952.78
04/08/2016 20:00	122.92	125.75	164.86	201.35	2952.78
04/08/2016 20:15	83.94	85.71	112.1	140.69	2952.78
04/08/2016 20:30	51.37	53.19	67.25	86.85	2952.78
04/08/2016 20:45	27.18	28.67	34.75	45.54	2952.78
04/08/2016 21:00	9.82	10.56	11.95	14.49	2952.78
04/08/2016 21:15	1.23	1.34	1.35	1.09	2952.78
04/08/2016 21:30	0	0	0	0	2952.78
04/08/2016 21:45	0	0	0	0	2952.78
04/08/2016 22:00	0	0	0	0	2952.78
04/08/2016 22:15	0	0	0	0	2952.78
04/08/2016 22:30	0	0	0	0	2952.78
04/08/2016 22:45	0	0	0	0	2952.78
04/08/2016 23:00	0	0	0	0	2952.78
04/08/2016 23:15	0	0	0	0	2952.78
04/08/2016 23:30	0	0	0	0	2952.78
04/08/2016 23:45	0	0	0	0	2952.78
05/08/2016 00:00	0	0	0	0	2952.78
05/08/2016 00:15	0	0	0	0	2952.78
05/08/2016 00:30	0	0	0	0	2952.78
05/08/2016 00:45	0	0	0	0	2952.78
05/08/2016 01:00	0	0	0	0	2952.78
05/08/2016 01:15	0	0	0	0	2952.78
05/08/2016 01:30	0	0	0	0	2952.78
05/08/2016 01:45	0	0	0	0	2952.78
05/08/2016 02:00	0	0	0	0	2952.78
05/08/2016 02:15	0	0	0	0	2952.78
05/08/2016 02:30	0	0	0	0	2952.78
05/08/2016 02:45	0	0	0	0	2952.78
05/08/2016 03:00	0	0	0	0	2952.78
05/08/2016 03:15	0	0	0	0	2952.78
05/08/2016 03:30	0	0	0	0	2952.78
05/08/2016 03:45	0	0	0	0	2952.78
05/08/2016 04:00	0	0	0	0	2952.78
05/08/2016 04:15	0	0	0	0	2952.78
05/08/2016 04:30	0	0	0	0	2952.78
05/08/2016 04:45	0	0	0	0	2952.78
05/08/2016 05:00	0	0	0	0	2952.78
05/08/2016 05:15	0	0	0	0	2952.78
05/08/2016 05:30	0	0	0	0	2952.78
05/08/2016 05:45	0	0	0	0	2952.78
05/08/2016 06:00	0	0	0	0	2952.78
05/08/2016 06:15	5.83	0.01	6.19	0.01	2952.78
05/08/2016 06:30	22.96	14.48	23.95	14.48	2952.78
05/08/2016 06:45	47.42	42.07	49.19	42.07	2952.78
05/08/2016 07:00	81.27	78.82	84.76	78.82	2952.78
05/08/2016 07:15	130.42	129.72	132	129.72	2952.78
05/08/2016 07:30	191.3	179.25	189.71	179.25	2952.78
05/08/2016 07:45	260.47	253.18	252.46	254.04	2952.78
05/08/2016 08:00	340.14	312.23	337.44	311.28	2952.78
05/08/2016 08:15	424.5	416.93	424.19	413.47	2952.78
05/08/2016 08:30	514.5	461.62	504.27	469.14	2952.78
05/08/2016 08:45	606.76	527.65	602.73	537.43	2952.78
05/08/2016 09:00	694.94	601.61	674.98	612.01	2952.78
05/08/2016 09:15	782.53	720.11	746.37	766.85	2952.78
05/08/2016 09:30	874.32	820.63	821.48	846.99	2952.78
05/08/2016 09:45	969.81	913.24	913.24	895.28	2952.78
05/08/2016 10:00	1062.54	996.54	1023.92	967.52	2952.78
05/08/2016 10:15	1150.63	1077.67	1092.81	1009.07	2952.78
05/08/2016 10:30	1232.27	1151.98	1175.7	1077.29	2952.78
05/08/2016 10:45	1307.56	1220.69	1218.81	1127.61	2952.78
05/08/2016 11:00	1379.91	1287.32	1268.2	1100.01	2952.78
05/08/2016 11:15	1449.25	1344.75	1304.46	1197.46	2952.78
05/08/2016 11:30	1511.92	1392.34	1309.2	1165.62	2952.78
05/08/2016 11:45	1567.43	1430.54	1310.76	1149.98	2952.78
05/08/2016 12:00	1616.7	1462.96	1304.96	1209.56	2952.78
05/08/2016 12:15	1662.29	1488.87	1277.9	1316.59	2952.78
05/08/2016 12:30	1697.96	1508.93	1289.63	1203.16	2952.78
05/08/2016 12:45	1720.99	1522.49	1302.05	1155.33	2952.78
05/08/2016 13:00	1737.06	1531.45	1288.56	1154.43	2952.78
05/08/2016 13:15	1747.4	1535.78	1282.77	1256.56	2952.78
05/08/2016 13:30	1752.08	1535.76	1257.48	1361.25	2952.78
05/08/2016 13:45	1751.27	1530.58	1242.01	1392.47	2952.78
05/08/2016 14:00	1744.49	1520.61	1251.58	1391.86	2952.78
05/08/2016 14:15	1729.82	1506.42	1285.85	1339.21	2952.78
05/08/2016 14:30	1708.27	1488.7	1312.07	1394.13	2952.78
05/08/2016 14:45	1681.33	1467.01	1331.08	1452.3	2952.78
05/08/2016 15:00	1648.84	1440.26	1325.09	1350.3	2952.78
05/08/2016 15:15	1611.22	1406.49	1316.97	1369.36	2952.78
05/08/2016 15:30	1568.51	1371.15	1297.42	1240.45	2952.78
05/08/2016 15:45	1516.86	1335.47	1290.36	1274.91	2952.78
05/08/2016 16:00	1456.09	1293	1268.39	1273.89	2952.78
05/08/2016 16:15	1390.02	1242.07	1216.66	1240.2	2952.78
05/08/2016 16:30	1322.04	1188.04	1163.81	1183.43	2952.78
05/08/2016 16:45	1249.99	1129.58	1122.84	1141.88	2952.78
05/08/2016 17:00	1170.78	1064.38	1065.34	1076.19	2952.78
05/08/2016 17:15	1086.77	996.22	1004.95	1084.93	2952.78
05/08/2016 17:30	998.11	923.09	938.6	993.15	2952.78
05/08/2016 17:45	904.99	843.18	873.92	938.21	2952.78
05/08/2016 18:00	810.88	761.44	801.51	829.01	2952.78
05/08/2016 18:15	714.62	677.13	726.97	714.91	2952.78
05/08/2016 18:30	615.88	589.01	638.14	605.82	2952.78
05/08/2016 18:45	516.26	497.53	532.02	498.28	2952.78
05/08/2016 19:00	420.77	408.8	436.76	428.43	2952.78
05/08/2016 19:15	329.8	323.5	338.81	342.33	2952.78
05/08/2016 19:30	249.43	246.96	255.57	269.16	2952.78
05/08/2016 19:45	186.16	186.23	191.1	211.68	2952.78
05/08/2016 20:00	135.8	136.54	141.03	166.01	2952.78
05/08/2016 20:15	93.27	93.64	98.79	109.38	2952.78
05/08/2016 20:30	58.55	58.52	62.82	65.1	2952.78
05/08/2016 20:45	32.39	31.95	34.77	29.56	2952.78
05/08/2016 21:00	11.26	11.14	12.11	6.86	2952.78
05/08/2016 21:15	0.88	0.93	0.94	0.23	2952.78
05/08/2016 21:30	0	0	0	0	2952.78
05/08/2016 21:45	0	0	0	0	2952.78
05/08/2016 22:00	0	0	0	0	2952.78
05/08/2016 22:15	0	0	0	0	2952.78
05/08/2016 22:30	0	0	0	0	2952.78
05/08/2016 22:45	0	0	0	0	2952.78
05/08/2016 23:00	0	0	0	0	2952.78
05/08/2016 23:15	0	0	0	0	2952.78
05/08/2016 23:30	0	0	0	0	2952.78
05/08/2016 23:45	0	0	0	0	2952.78
06/08/2016 00:00	0	0	0	0	2952.78
06/08/2016 00:15	0	0	0	0	2952.78
06/08/2016 00:30	0	0	0	0	2952.78
06/08/2016 00:45	0	0	0	0	2952.78
06/08/2016 01:00	0	0	0	0	2952.78
06/08/2016 01:15	0	0	0	0	2952.78
06/08/2016 01:30	0	0	0	0	2952.78
06/08/2016 01:45	0	0	0	0	2952.78
06/08/2016 02:00	0	0	0	0	2952.78
06/08/2016 02:15	0	0	0	0	2952.78
06/08/2016 02:30	0	0	0	0	2952.78
06/08/2016 02:45	0	0	0	0	2952.78
06/08/2016 03:00	0	0	0	0	2952.78
06/08/2016 03:15	0	0	0	0	2952.78
06/08/2016 03:30	0	0	0	0	2952.78
06/08/2016 03:45	0	0	0	0	2952.78
06/08/2016 04:00	0	0	0	0	2952.78
06/08/2016 04:15	0	0	0	0	2952.78
06/08/2016 04:30	0	0	0	0	2952.78
06/08/2016 04:45	0	0	0	0	2952.78
06/08/2016 05:00	0	0	0	0	2952.78
06/08/2016 05:15	0	0	0	0	2952.78
06/08/2016 05:30	0	0	0	0	2952.78
06/08/2016 05:45	0	0	0	0	2952.78
06/08/2016 06:00	0	0	0	0	2952.78
06/08/2016 06:15	4.87	0.04	5.39	0.03	2952.78
06/08/2016 06:30	20.72	9.4	22.3	9.39	2952.78
06/08/2016 06:45	44.15	30.14	46.39	30.12	2952.78
06/08/2016 07:00	76.32	71.06	67.74	71.05	2952.78
06/08/2016 07:15	124.28	138.4	112.09	138.4	2952.78
06/08/2016 07:30	184.99	212.91	178.02	212.91	2952.78
06/08/2016 07:45	254.16	289.87	263.6	289.89	2952.78
06/08/2016 08:00	334.2	362.95	369.13	362.27	2952.78
06/08/2016 08:15	418.72	431.8	502.25	429.21	2952.78
06/08/2016 08:30	507.8	521	600.81	514.03	2952.78
06/08/2016 08:45	599.68	589.14	679.15	583.9	2952.78
06/08/2016 09:00	688.62	710.57	763.45	689.81	2952.78
06/08/2016 09:15	776.93	780.23	809.36	776.68	2952.78
06/08/2016 09:30	866.34	872.75	882.81	869.33	2952.78
06/08/2016 09:45	953.2	964.25	964.25	930.35	2952.78
06/08/2016 10:00	1033.32	1047.21	1036.38	976.09	2952.78
06/08/2016 10:15	1109.45	1127.87	1096.6	1047.47	2952.78
06/08/2016 10:30	1182.13	1203.42	1158.92	1143.87	2952.78
06/08/2016 10:45	1249	1282.33	1213.48	1208.31	2952.78
06/08/2016 11:00	1312.25	1355.15	1274.05	1245.22	2952.78
06/08/2016 11:15	1372.48	1408.83	1307.01	1242.86	2952.78
06/08/2016 11:30	1427.53	1454.91	1354.85	1301.72	2952.78
06/08/2016 11:45	1475.96	1493.9	1375.92	1414.68	2952.78
06/08/2016 12:00	1517.62	1525.36	1389.46	1420.51	2952.78
06/08/2016 12:15	1552.81	1558.5	1419.69	1455.12	2952.78
06/08/2016 12:30	1579.78	1583.01	1453.09	1507.61	2952.78
06/08/2016 12:45	1599.35	1601.79	1472.72	1457.24	2952.78
06/08/2016 13:00	1613.52	1613.62	1509.88	1541.57	2952.78
06/08/2016 13:15	1621.49	1623.23	1490.5	1591.36	2952.78
06/08/2016 13:30	1622.94	1627.43	1520.89	1703.02	2952.78
06/08/2016 13:45	1617.98	1620.83	1560.19	1749.27	2952.78
06/08/2016 14:00	1607.01	1608.23	1583.8	1794.5	2952.78
06/08/2016 14:15	1590.59	1599.49	1623.08	1752.14	2952.78
06/08/2016 14:30	1569.31	1585.2	1659.05	1602.35	2952.78
06/08/2016 14:45	1543.39	1575.08	1686.68	1643.31	2952.78
06/08/2016 15:00	1512.52	1558.46	1665.6	1595.27	2952.78
06/08/2016 15:15	1476.74	1530.6	1627.62	1634.79	2952.78
06/08/2016 15:30	1443.64	1499.19	1569.37	1655.4	2952.78
06/08/2016 15:45	1414.94	1459.47	1515.2	1535.31	2952.78
06/08/2016 16:00	1382.45	1415.66	1486.07	1371.23	2952.78
06/08/2016 16:15	1343.18	1365.14	1434.89	1328.47	2952.78
06/08/2016 16:30	1299.14	1310.87	1371.01	1358.65	2952.78
06/08/2016 16:45	1248.14	1268.17	1289.67	1305.01	2952.78
06/08/2016 17:00	1188.87	1214.01	1207.93	1286.78	2952.78
06/08/2016 17:15	1122.92	1145.01	1133.29	1206.55	2952.78
06/08/2016 17:30	1048.55	1068.53	1075.53	1144.23	2952.78
06/08/2016 17:45	964.16	974.99	1002.91	1052.16	2952.78
06/08/2016 18:00	872.8	876.92	914.87	938.91	2952.78
06/08/2016 18:15	774.18	773.3	814.62	838.15	2952.78
06/08/2016 18:30	667.6	664.63	704.91	757.68	2952.78
06/08/2016 18:45	555.77	553.6	588.93	653.22	2952.78
06/08/2016 19:00	445.44	445.98	479.17	530.57	2952.78
06/08/2016 19:15	339.05	341.44	371.12	421.72	2952.78
06/08/2016 19:30	246.47	250.26	277.22	325.08	2952.78
06/08/2016 19:45	175.05	180.36	203.28	236.35	2952.78
06/08/2016 20:00	123.72	129.02	146.59	162.77	2952.78
06/08/2016 20:15	85.59	88.88	100.98	103.64	2952.78
06/08/2016 20:30	55.35	56.53	63.5	59.14	2952.78
06/08/2016 20:45	31.34	31.51	34.51	27.45	2952.78
06/08/2016 21:00	10.57	10.54	11.11	8.25	2952.78
06/08/2016 21:15	0.56	0.56	0.58	0.44	2952.78
06/08/2016 21:30	0	0	0	0	2952.78
06/08/2016 21:45	0	0	0	0	2952.78
06/08/2016 22:00	0	0	0	0	2952.78
06/08/2016 22:15	0	0	0	0	2952.78
06/08/2016 22:30	0	0	0	0	2952.78
06/08/2016 22:45	0	0	0	0	2952.78
06/08/2016 23:00	0	0	0	0	2952.78
06/08/2016 23:15	0	0	0	0	2952.78
06/08/2016 23:30	0	0	0	0	2952.78
06/08/2016 23:45	0	0	0	0	2952.78
07/08/2016 00:00	0	0	0	0	2952.78
07/08/2016 00:15	0	0	0	0	2952.78
07/08/2016 00:30	0	0	0	0	2952.78
07/08/2016 00:45	0	0	0	0	2952.78
07/08/2016 01:00	0	0	0	0	2952.78
07/08/2016 01:15	0	0	0	0	2952.78
07/08/2016 01:30	0	0	0	0	2952.78
07/08/2016 01:45	0	0	0	0	2952.78
07/08/2016 02:00	0	0	0	0	2952.78
07/08/2016 02:15	0	0	0	0	2952.78
07/08/2016 02:30	0	0	0	0	2952.78
07/08/2016 02:45	0	0	0	0	2952.78
07/08/2016 03:00	0	0	0	0	2952.78
07/08/2016 03:15	0	0	0	0	2952.78
07/08/2016 03:30	0	0	0	0	2952.78
07/08/2016 03:45	0	0	0	0	2952.78
07/08/2016 04:00	0	0	0	0	2952.78
07/08/2016 04:15	0	0	0	0	2952.78
07/08/2016 04:30	0	0	0	0	2952.78
07/08/2016 04:45	0	0	0	0	2952.78
07/08/2016 05:00	0	0	0	0	2952.78
07/08/2016 05:15	0	0	0	0	2952.78
07/08/2016 05:30	0	0	0	0	2952.78
07/08/2016 05:45	0	0	0	0	2952.78
07/08/2016 06:00	0	0	0	0	2952.78
07/08/2016 06:15	5.24	0	5.23	0	2952.78
07/08/2016 06:30	22.28	19.61	22.21	19.61	2952.78
07/08/2016 06:45	45.26	50.7	45.61	50.7	2952.78
07/08/2016 07:00	75.48	96.95	74.58	96.95	2952.78
07/08/2016 07:15	128.36	158.98	130.86	158.98	2952.78
07/08/2016 07:30	204.88	237.9	216.28	237.9	2952.78
07/08/2016 07:45	297.24	323.19	321	323.15	2952.78
07/08/2016 08:00	408.85	415.1	473.53	411.2	2952.78
07/08/2016 08:15	526.7	524.05	579.49	520.2	2952.78
07/08/2016 08:30	650.33	645.82	676.31	640.36	2952.78
07/08/2016 08:45	773.35	767.87	770.93	762.85	2952.78
07/08/2016 09:00	893.26	867.55	878.82	849.46	2952.78
07/08/2016 09:15	1014.57	961.02	963.25	917.39	2952.78
07/08/2016 09:30	1126.75	1061.61	1058.83	983.29	2952.78
07/08/2016 09:45	1223.09	1160.5	1160.5	1092.7	2952.78
07/08/2016 10:00	1305.63	1247.58	1222.61	1182.8	2952.78
07/08/2016 10:15	1377.47	1318.86	1261.28	1193.21	2952.78
07/08/2016 10:30	1439.26	1381.61	1316.2	1234.32	2952.78
07/08/2016 10:45	1492.5	1430.7	1349.69	1241.16	2952.78
07/08/2016 11:00	1538.98	1471.05	1377.15	1299.02	2952.78
07/08/2016 11:15	1577.68	1499.41	1371.8	1264.6	2952.78
07/08/2016 11:30	1607.07	1519.24	1371.18	1289.86	2952.78
07/08/2016 11:45	1626.9	1520.07	1339.04	1311.2	2952.78
07/08/2016 12:00	1639.28	1514.05	1315.78	1383.2	2952.78
07/08/2016 12:15	1645.3	1507.04	1310.08	1353.41	2952.78
07/08/2016 12:30	1643.31	1490.39	1312.78	1371.39	2952.78
07/08/2016 12:45	1632.42	1468.16	1307.72	1345.56	2952.78
07/08/2016 13:00	1614.81	1440.45	1308.96	1310.12	2952.78
07/08/2016 13:15	1591.92	1414.39	1303.5	1231.43	2952.78
07/08/2016 13:30	1564.13	1382.72	1280.19	1209.97	2952.78
07/08/2016 13:45	1531.53	1345.85	1234.68	1205.75	2952.78
07/08/2016 14:00	1494.26	1304.26	1191.4	1277.48	2952.78
07/08/2016 14:15	1451.62	1257.52	1151.73	1288.26	2952.78
07/08/2016 14:30	1404.21	1207	1129.94	1346.09	2952.78
07/08/2016 14:45	1352.65	1152.46	1118.94	1324.42	2952.78
07/08/2016 15:00	1298.6	1095.95	1121.61	1324.57	2952.78
07/08/2016 15:15	1241.73	1031.64	1116.61	1259.7	2952.78
07/08/2016 15:30	1186.93	980.89	1120.8	1156.23	2952.78
07/08/2016 15:45	1136.75	939.12	1124.2	1114.62	2952.78
07/08/2016 16:00	1085.84	897.72	1092.63	1125.82	2952.78
07/08/2016 16:15	1034.82	853.68	1031.54	1069.79	2952.78
07/08/2016 16:30	984.74	808.35	984.88	1077.99	2952.78
07/08/2016 16:45	930.82	759.7	929.6	983.23	2952.78
07/08/2016 17:00	873.35	708.6	888.04	896.93	2952.78
07/08/2016 17:15	813.88	657.73	838.37	881.35	2952.78
07/08/2016 17:30	750.98	604.21	771.95	817.87	2952.78
07/08/2016 17:45	685.71	547.61	707.93	719.67	2952.78
07/08/2016 18:00	619.59	489.77	652.23	619.1	2952.78
07/08/2016 18:15	552.57	430.34	576.98	520.94	2952.78
07/08/2016 18:30	483.34	370.1	474.12	467.59	2952.78
07/08/2016 18:45	413.5	315.4	406.37	399.47	2952.78
07/08/2016 19:00	343.9	262.26	341.53	335.65	2952.78
07/08/2016 19:15	275.99	214.47	266.21	263.68	2952.78
07/08/2016 19:30	214.92	170.59	213.82	211.35	2952.78
07/08/2016 19:45	162.63	127.53	155.1	152.62	2952.78
07/08/2016 20:00	115.94	89.06	113.39	109.24	2952.78
07/08/2016 20:15	76.19	65.3	75.17	71.98	2952.78
07/08/2016 20:30	45.6	42.61	47.24	37.59	2952.78
07/08/2016 20:45	22.83	20.72	22.76	15.33	2952.78
07/08/2016 21:00	6.57	5.82	6.38	3.1	2952.78
07/08/2016 21:15	0.18	0.17	0.15	0.1	2952.78
07/08/2016 21:30	0	0	0	0	2952.78
07/08/2016 21:45	0	0	0	0	2952.78
07/08/2016 22:00	0	0	0	0	2952.78
07/08/2016 22:15	0	0	0	0	2952.78
07/08/2016 22:30	0	0	0	0	2952.78
07/08/2016 22:45	0	0	0	0	2952.78
07/08/2016 23:00	0	0	0	0	2952.78
07/08/2016 23:15	0	0	0	0	2952.78
07/08/2016 23:30	0	0	0	0	2952.78
07/08/2016 23:45	0	0	0	0	2952.78
08/08/2016 00:00	0	0	0	0	2952.78
08/08/2016 00:15	0	0	0	0	2952.78
08/08/2016 00:30	0	0	0	0	2952.78
08/08/2016 00:45	0	0	0	0	2952.78
08/08/2016 01:00	0	0	0	0	2952.78
08/08/2016 01:15	0	0	0	0	2952.78
08/08/2016 01:30	0	0	0	0	2952.78
08/08/2016 01:45	0	0	0	0	2952.78
08/08/2016 02:00	0	0	0	0	2952.78
08/08/2016 02:15	0	0	0	0	2952.78
08/08/2016 02:30	0	0	0	0	2952.78
08/08/2016 02:45	0	0	0	0	2952.78
08/08/2016 03:00	0	0	0	0	2952.78
08/08/2016 03:15	0	0	0	0	2952.78
08/08/2016 03:30	0	0	0	0	2952.78
08/08/2016 03:45	0	0	0	0	2952.78
08/08/2016 04:00	0	0	0	0	2952.78
08/08/2016 04:15	0	0	0	0	2952.78
08/08/2016 04:30	0	0	0	0	2952.78
08/08/2016 04:45	0	0	0	0	2952.78
08/08/2016 05:00	0	0	0	0	2952.78
08/08/2016 05:15	0	0	0	0	2952.78
08/08/2016 05:30	0	0	0	0	2952.78
08/08/2016 05:45	0	0	0	0	2952.78
08/08/2016 06:00	0	0	0	0	2952.78
08/08/2016 06:15	2.55	0	2.64	0	2952.78
08/08/2016 06:30	14.4	14.86	14.72	14.86	2952.78
08/08/2016 06:45	35.35	41.99	35.88	41.99	2952.78
08/08/2016 07:00	65.6	78.99	66.45	78.99	2952.78
08/08/2016 07:15	110.33	121.31	115.08	121.31	2952.78
08/08/2016 07:30	164.94	175.19	175.75	175.19	2952.78
08/08/2016 07:45	222.24	217.36	238.94	217.28	2952.78
08/08/2016 08:00	285.22	286.57	302.59	284.93	2952.78
08/08/2016 08:15	351.87	324.98	360.34	322.55	2952.78
08/08/2016 08:30	419.52	383.15	424.66	378.16	2952.78
08/08/2016 08:45	485.66	434.49	474.95	431.21	2952.78
08/08/2016 09:00	550.35	468.15	527.07	467.65	2952.78
08/08/2016 09:15	614.63	550	591.1	539.21	2952.78
08/08/2016 09:30	678.74	618.87	632.56	599.95	2952.78
08/08/2016 09:45	740.87	685.9	685.9	636.61	2952.78
08/08/2016 10:00	799.21	750.16	730.01	595.63	2952.78
08/08/2016 10:15	854.69	812.09	778.75	618.48	2952.78
08/08/2016 10:30	907.32	871.27	816.28	676.18	2952.78
08/08/2016 10:45	956.21	926.48	825.5	749.85	2952.78
08/08/2016 11:00	1001.27	976.91	834.25	848.54	2952.78
08/08/2016 11:15	1044.08	1022.34	872.81	981.37	2952.78
08/08/2016 11:30	1085.18	1062.65	923.67	912.58	2952.78
08/08/2016 11:45	1123.34	1098.93	1000.35	1005.58	2952.78
08/08/2016 12:00	1157.5	1131.52	1043.04	1092.96	2952.78
08/08/2016 12:15	1189.72	1162.82	1099.91	1040.73	2952.78
08/08/2016 12:30	1224.06	1199.75	1153.56	1268.98	2952.78
08/08/2016 12:45	1262.89	1244.31	1165.4	1382.93	2952.78
08/08/2016 13:00	1302.42	1290.54	1264.53	1449	2952.78
08/08/2016 13:15	1340.31	1334.38	1344.48	1497.35	2952.78
08/08/2016 13:30	1375.81	1373.83	1415.5	1565.3	2952.78
08/08/2016 13:45	1408.02	1407.92	1518.18	1640.45	2952.78
08/08/2016 14:00	1436.68	1437.18	1567.03	1668.4	2952.78
08/08/2016 14:15	1462.27	1460.68	1621.42	1696.63	2952.78
08/08/2016 14:30	1484.07	1478.09	1659.65	1820.34	2952.78
08/08/2016 14:45	1500.47	1490.11	1693.05	1804.07	2952.78
08/08/2016 15:00	1509.69	1496.04	1713.67	1711.83	2952.78
08/08/2016 15:15	1508.38	1493.79	1724.34	1671.3	2952.78
08/08/2016 15:30	1488.21	1473.47	1698.95	1632.78	2952.78
08/08/2016 15:45	1449.8	1434.2	1641.5	1613.33	2952.78
08/08/2016 16:00	1402.31	1386.16	1542.85	1612.21	2952.78
08/08/2016 16:15	1349.06	1333.07	1464.18	1534.83	2952.78
08/08/2016 16:30	1289.93	1273.28	1406.18	1418.64	2952.78
08/08/2016 16:45	1224.92	1205.39	1329.61	1341.52	2952.78
08/08/2016 17:00	1152.1	1130.25	1242.45	1263.8	2952.78
08/08/2016 17:15	1071.71	1046.2	1151.17	1179.32	2952.78
08/08/2016 17:30	983.5	955.36	1039.53	1117.76	2952.78
08/08/2016 17:45	890.31	862.51	938.96	1018.95	2952.78
08/08/2016 18:00	0	0	0	0	2952.78
